# Supplementary material for: Metabolism and the Evolution of Social Behavior
Source: Mol Biol Evol. 2017 Jun 8;34(9):2367–79. doi: 10.1093/molbev/msx174 (PMC5850603; doi:10.1093/molbev/msx174)
Supplement: Supplementary Data [file msx174_Supp.zip]

Archive with 4 entries (4 files):
- metabolomics.xlsx
- Supplemental Material_5_20_2017.docx
- supporting_video1.avi
- supporting_video2.avi
