# Supplementary material for: Metabolism and the Evolution of Social Behavior
Source: Mol Biol Evol. 2017 Jun 8;34(9):2367–79. doi: 10.1093/molbev/msx174 (PMC5850603; doi:10.1093/molbev/msx174)
Supplement: Supplementary Data [file msx174_Supp.zip › metabolomics.xlsx]

## Sheet: Replicate 1 positive mode
Compound Name	Formula	Mass	RT	CAS ID	WT 1	WT 2	WT 3	ÆcbrA 1	ÆcbrA 2	ÆcbrA 3	isolate 31 1	isolate 31 2	isolate 31 3	isolate 21 1	isolate 21 2	isolate 21 3	ÆrhlA 1	ÆrhlA 2	ÆrhlA 3
alpha-Aminopropiononitrile	C3 H6 N2	70.053	5.82		4444.59	3804.99	3823.59	10376.2	9723.48	8704.79	4075.12	3967.89	9263.42	8877.89	9487	9729.52	8721.21	2754.8	9382.89
gly	C2 H5 N O2	75.033	6.73		76692.6	89378.6	90039.5	62476.2	76194	79831.9	97703.1	107385	93866.2	66988.1	67024.4	140410	71812.1	77970.2	86224.9
2-Aminoacrylate	C3 H5 N O2	87.033	5.43		6879.63	4288.57	7202.79	9043.01	7684.91	9165.95	11224.5	12779.2	8939.26	9914.51	10515	11640.1	7679.39	11060.3	10458.3
Aminobutyraldehyde	C4 H9 N O	87.068	1.48		10967.9	10274.4	10544.2	8910.02	9408.22	9149.75	9715.35	13228.8	9395.32	9281.33	11114.1	10540.7	9838.38	11084.7	11491.2
b-alanine 2	C3 H7 N O2	89.048	6.38		1.25245e+06	930755	1.01055e+06	808013	625408	834561	1.07022e+06	1.03861e+06	920768	991801	1.05738e+06	959150	958373	992488	527768
1-Aminocyclopropane-1-carboxylate	C4 H7 N O2	101.048	5.66		338054	327096	333719	213351	219233	207940	281138	280764	256245	381428	374864	342997	314453	366697	363242
3-Amino-isobutanoate 1	C4 H9 N O2	103.063	6.02		25632.1	24177.8	18651	12060.1	11944.2	5885.09	34906.9	24110.9	33033.1	19633.2	18680.5	17063.8	14607.6	17315.7	24866.7
4-Aminobutanoate 3	C4 H9 N O2	103.063	6.6		23971.6	24449.1	17946.6	29706.1	39916.6	31580.2	15797.5	14197.1	24293.6	13514.7	22244.9	21996.3	14115.9	14983.5	12618.7
serine	C3 H7 N O3	105.043	6.62		90172.3	91492.7	92322	38271.4	48813.1	52000.7	93095.4	105309	96953.1	87396.1	87396.4	97740.7	97586.7	94572.7	95849.1
Pyrrole-2-carboxylate	C5 H5 N O2	111.031	2.18		4737.74	4278.37	4859.92	3787.77	4014.35	3457.87	4305.77	5458.32	4504.12	4562.54	4998.91	4110.91	4172.24	3985.05	3663.74
proline	C5 H9 N O2	115.065	7.05		28552.5	29976.8	27864.9	3614.18	2777.36	5814.52	25103.2	30912.2	27950.7	25578.8	21810.8	18788.7	28224.5	34346.3	25923.7
valine	C5 H11 N O2	117.079	8.94		80997.5	88908.6	81843.2	454898	497508	473359	74989.5	82089.1	70019.7	91664.1	88995.1	91554.1	69330.3	71765.7	77545.7
Threonine 1	C4 H9 N O3	119.058	6.36		44494.8	41107.6	42229.6	47479.6	56051.7	59722.3	41196.9	41821.4	38236.8	42465.3	40044	41799.8	40207.1	42722.9	32543.3
homoserine 2	C4 H9 N O3	119.058	6.78		39311.9	47894.2	46238.1	46740.6	48119.2	44453.5	39038.8	43798.1	42739.3	51485.1	48012.4	48040.3	44297.3	51218.2	46337.6
Cysteine	C3 H7 N O2 S	121.019	5.5		5377.65	6860.61	6623.84	2596.07	3347.15	2080.16	5453.87	7390.91	6408.43	4749.14	6189.97	5002.45	4777.62	6174.37	5386.31
5-Oxo-proline 1	C5 H7 N O3	129.042	5.67		442204	431221	439376	277434	285599	266786	367010	368100	329016	499175	495081	448664	415558	472784	469584
Leucine	C6 H13 N O2	131.094	5.17		125245	125436	131190	57586.2	58359.8	78297	165112	171971	201427	88633	141437	119712	118750	165580	134002
Ornithine	C5 H12 N2 O2	132.089	11.57		21309.1	20046.1	21029.7	14696.3	15545.3	18286.2	19824.7	19427.7	16352.2	19112.3	19888.7	22163.5	21002.3	19967.5	19868.1
aspartate	C4 H7 N O4	133.037	5.42		148079	139447	150465	177656	181168	175952	156874	156052	138885	172150	182947	179644	129363	150394	144956
Homocysteine	C4 H9 N O2 S	135.032	1.07		447.052		477.211							1863.29	724.993			373.189
hypoxanthine	C5 H4 N4 O	136.04	2.46		2326.62	3292	2927.68	259.309	205.034	448.524	2063.71	1986.29	2755.76	3257.92	1751.57	2479.02	1316.65	2857.15	2914.89
Anthranilate 1	C7 H7 N O2	137.048	1.07		48621.8	73094	66888.2	5191.18	4218.58	6279.47	11658.1	7635.85	8285.35	13964.8	12326.7	12266.8	86147.3	157559	63809.6
Tyramine	C8 H11 N O	137.083	7.59		242539	210756	212447	195052	172660	197912	223224	188053	194944	186612	190104	204955	208004	192470	204930
2-aminoadipate-6-semialdehyde	C6 H11 N O3	145.075	6.33		34256.1	32639.6	32687	7972.55	8844.32	9117.07	28609.3	20988.4	26760.6	26498.3	25171.7	22916.5	30349.9	36333.3	24299.9
lysine	C6 H14 N2 O2	146.104	11.65		6999.43	7427.61	8504.79	14413	15878.5	20108.3	10345	11703.3	9001.23	6708.1	8168.42	7743.24	7223.14	9034.4	9303.98
Methionine	C5 H11 N O2 S	149.055	5.3		8589.2	11999.4	8030.94				10224.3	11340.8	8521.19	3985.63	3465.17	5601.16	4747.9	8885.01	8507.14
Histidine	C6 H9 N3 O2	155.069	11.45		10867.6	9324.38	8873.2	6640.12	6465.86	18734.2	9671.42	10095.4	9265.51	10748.6	9830.22	13493.5	10865.7	8603.87	10008.3
Acetylhomoserine	C6 H11 N O4	161.069	5.63		81078.7	67511	75987.4	24338.5	25765.3	24507.6	36720.6	41320.3	41234.4	36017.3	40122.4	36023.2	33993	35518.1	47307.6
d-ala-d-ala 2	C6 H12 N2 O3	160.085	6.56		29149.7	28018.6	29228.9	25367.2	23832.3	24541	27008.6	27181.4	26684.6	25193.8	26178.3	23628.7	23338.4	26927.5	25212.4
Acetylhomoserine 2	C6 H11 N O4	161.069	5.63		77990.2	64144.2	73319	22116.8	22916.4	21301.6	33123.7	38594.7	38970.6	32810.3	37067.3	33154	31334.8	33063	45155.8
erythro-4-Hydroxyglutamate	C5 H9 N O5	163.051	2.66		19714.6	20782.3	20713.1	8775.48	8914.3	8018.97	11575.4	13508.4	14099.1	17422.6	18431.7	15553.1	12369.4	11583.1	10498.3
Methionineoxide	C5 H11 N O3 S	165.042	1.16		1755.36	1460.59	2543.38	620.114	821.073	557.135			168.573	3515.69	3844.94	3684.57	956.264	1065.03	2285.09
Phenylalanine	C9 H11 N O2	165.08	4.91		98049.5	91266.3	94616	75508	81128.3	84995.7	79100.6	80364.6	69938.3	110153	110688	96823.3	76329.8	92993.7	89404.4
Homovanillin	C9 H10 O3	166.06	0.59		9356.99	10797.8	6329.05	4508.16	6276.14	4777.94	5125.2	5211.31	3497.11	4566.72	2151.08	3635.36	3579.16	2444.94	2768.86
-Acetyl-L-glutamate 5-semialdehyde	C7 H11 N O4	173.068	2.47		137.416	835.505	1231.84	682.64	786.211	933.003	1563.01	1099.75	1003.11	857.988	1896.93	614.264	867.596	1090.24	641.685
Arginine	C6 H14 N4 O2	174.112	11.49		23008.6	21338.3	22212.7	16079.9	15881.7	19627.3	20337.9	21991.4	20154.7	19862	19351.5	14222.6	19712.1	22393.1	20880.9
Citrulline	C6 H13 N3 O3	175.097	8.46		43056	39129.6	39789.8	1178.03	1881.41	3204.86	32952.8	29220.5	28124.2	28105	27041.7	25656.3	36451.5	41406.5	40027.5
Carbamoyl-L-aspartate	C5 H8 N2 O5	176.044	1.49		7899.27	9203.35	10914.9	650.783	263.909		10894.8	11037.1	10925.5	9869.18	10735	9962.52	9881.02	8788.53	10918.9
Formyl-methionine	C6 H11 N O3 S	177.043	1.24		20946.7	20353.5	22685.5	18240.2	18159.1	16643.3	163.669	560.258	392.293	130263	140010	136575	5272.31	7928.78	4795.61
Tyrosine	C9 H11 N O3	181.075	5.07		38901.8	34435.4	36031.1	37499.8	35698	43048.4	37943.5	40415.3	36266.7	34500.6	38932.3	35723.5	30262.3	33032.7	33304
2-Amino-6-oxopimelate	C7 H11 N O5	189.063	1.3		85010.2	81093.3	89282	29666.1	25705.7	23559.9	79913.4	77961.3	71262.1	65556.8	66333	59144.8	78395.8	89759.1	95101.8
2	6-Diaminoheptanedioate 1	C7 H14 N2 O4	190.095	11.13		7629.47	7816.69	7420.82	3823.38	3632.41	3747.13	6444.28	7157.3	6343.32	9410.25	9739.55	9020.02	6749.66	9146.93	7759.17
tryptophane	C11 H12 N2 O2	204.09	4.75		7383.45	5226.75	8298.07	7452.04	7222.87	7859.18	8247.96	8441.04	8288.91	8841.19	8526.24	9340.19	6506.92	7308.65	8210.01
Acetyl-2	6-diaminopimelate	C9 H16 N2 O5	232.106	6.81		11525.5	15169.7	12987.5	4599.79	1197.77	3475.55	9935.36	11265.2	12986.8	10639.2	9276.24	10720.3	12135.5	14276.2	13554.7
Glutamylcysteine	C8 H14 N2 O5 S	250.066	5.36		3390.64	3117.99	1428.65				2303.71	726.529		1711.21	1517.09		2553.34	3865.83	2622.3
Deoxyadenosine	C10 H13 N5 O3	251.102	8.33		154257	140910	146729	138099	135264	121125	144210	152373	144182	148340	153023	139535	131010	152266	137498
Adenosine 2	C10 H13 N5 O4	267.099	4.89		2920.07	2489.66	3212.48	1531.62	2966.04	5924.73	2758.5	2468.84	3148.61	3481.33	3041.56	2705.47	2119.49	1614.9	1987.22
Succinyl-LL-2	6-diaminopimelate 1	C11 H18 N2 O7	290.114	5.9		9619.07	10009.2	9658.27	1043.54	2535.16	1417.63	6371.98	5660.92	6686.01	11844.2	11346.4	12934.3	9021.71	13189.8	13963.7
Acetylmuramate	C11 H19 N O8	293.12	1.01
5-Methylthioadenosine	C11 H15 N5 O3 S	297.091	4.1		16677.4	16939.9	17983.8	1537.74	2392.38	7122.42	24572.5	24008.1	21667.4	16376	14209.6	12971.1	17392.6	21357.4	19935.3
AICAR	C9 H15 N4 O8 P	338.072	5.58		7955.16	7623.36	8910.3	9081.06	10600.2	9197.5	7065.52	8404.04	9736.92	9418	9481.69	9112.68	8804.32	8957.37	7485.16

## Sheet: Replicate 1 negative mode
Compound Name	Formula	Mass	RT	CAS ID	WT 1	WT 2	WT 3	ÆcbrA 1	ÆcbrA 2	ÆcbrA 3	isolate 31 1	isolate 31 2	isolate 31 3	isolate 21 1	isolate 21 2	isolate 21 3	ÆrhlA 1	ÆrhlA 2	ÆrhlA 3
Methylglyoxal	C3 H4 O2	72.021	2.48					158.876	144.171	146.349	150.758	160.733	162.9					147.038
Pyruvate	C3 H4 O3	88.016	1.5		9607.25	9683.32	9413.21	8241.12	8439.86	8154.94	10752.8	11288.2	10312.3	9183.89	9166.14	9411.65	9634.51	9460.63	9396.99
lactate	C3 H6 O3	90.032	1.21		6478.96	11262.8	12370.8	5935.33	6133.75	6866.34	9313.48	3757.5	3038.77	4914.21	6786.19	23127.9	8318.94	5420.15	12425.5
succinate semialdehyde 1	C4 H6 O3	102.031	1.11		6199.56	5265.99	5867.67	3358.9	3210.82	2518.75	4582.62	4907.39	4877.56	4519.2	4734.77	4773.21	5139.66	5597.08	6014.65
2-Oxobutanoate 2	C4 H6 O3	102.031	1.11		6199.56	5265.99	5867.67	3358.9	3210.82	2518.75	4582.62	4907.39	4877.56	4519.2	4734.77	4773.21	5213.79	5597.08	6087.4
Tartronate semialdehyde	C3 H4 O4	104.011	1.12		1188.56	1226.15	1349.58	1404.74	1633.76	1676.09	972.28	1338.29	984.676	2464.2	1986.17	2493.52	1029.04	1181.15	1122.4
Glycerate	C3 H6 O4	106.026	1.42		47634.5	42769.4	45243.5	7714.31	8484.95	9290.88	96222.4	96209.3	80874.4	273793	258522	242999	50066.5	57993.8	55323.1
fumarate	C4 H4 O4	116.01	0.88		2481.26	2136.49	2337.11	2332.73	2038.88	1914.59	2135.07	2736.74	1942.19	2318.12	2314.66	2444.21	2228.49	1990.12	2047.2
succinate	C4 H6 O4	118.026	1.13		5746.26	4682.56	5294.79	2893.27	2737.87	2842.09	5023.93	5143.6	4632.73	3636.79	4029.09	4532.02	4805.64	4348.2	5071.31
2-Oxoisovalerate	C5 H8 O3	116.047	1.12		1053.43	820.206	1273.66				392.106	625.064	521.665	946.49	755.33	857.452	816.245	2469.91	857.525
2	5-Dioxopentanoate 2	C5 H6 O4	130.027	1.03		1551.08	1483.78	452.348	662.834	844.216	744.632	4074.2	4354.18	2558.98	933.591	939.528	931.34	1332.76	1825.46	1993.19
methylmaleate 1	C5 H6 O4	130.026	1.03		1551.08	1483.78	1706.67	662.834	844.216	744.632	4074.2	4098.22	2543.66	933.591	939.528	931.34	1332.76	1750.22	1917.86
3-Methyl-2-oxopentanoate 1	C6 H10 O3	130.063	1.6		87033.4	84511.3	86255.4	90081.3	89118.2	91015.6	92840.9	87703.9	96582.8	91698.2	89813.5	91242.9	101285	94803.1	89526.8
Acetolactate	C5 H8 O4	132.042	1.26		3422.05	2726.47	2573.52	2716.3	2300.99	2662.68	2819.61	2990.7	2509.7	2979.04	3364.39	2925.14	2961.7	2870.8	2545.76
malate	C4 H6 O5	134.022	1.21		7958.17	7490.05	8304.36	5167.66	6587.77	5142.2	6408.71	7100.19	6770.69	8286.32	9610.2	9005.72	7372.51	6410.28	5346.56
Deoxyribose 2	C5 H10 O4	134.057	1.26		5501.75	5087.32	5410.45				3267.09	3092.94	2833.5	2848.24	2830.04	2559.71	5536.55	6908.74	5842.08
ketoglutarate	C5 H6 O5	146.022	1.1		24287.4	22544.5	23762.4	11109.8	11068.6	10245.4	18213.6	20066.5	19432.9	17889.7	18899.4	18586.5	20053.3	23394.4	25382.9
glutamine	C5 H10 N2 O3	146.069	7.65		3137.51	3189.04	3397.86	1360.15	1343.74	1460.3	4310.38	4132.07	3573.53	4032.33	3072.91	3051.83	3885.71	4962.61	4796.59
glutamate	C5 H9 N O4	147.054	5.76		838815	793663	818375	554398	542610	524035	660891	654967	614516	857491	856444	821772	744558	843156	817176
methylmalate 1	C5 H8 O5	148.038	1.18		11175.8	12163.7	14081.4	8603.14	4174.53	4858.09	31253.7	30158.1	22583.8	6578.64	8079.01	6216.32	6486.2	8365.89	11303.9
2.3-Dihydrozy-2-methylpentanoate 2	C6 H12 O4	148.072	1.22		4774.71	4052.83	4158.23	1311.03	1255.52	1352.03	8547.65	7639.15	7470.51	3173.07	3155.49	2739.67	5369.08	6141.81	5483.06
Isopropylmaleate	C7 H10 O4	158.058	1.05		3675.62	3498.46	3856.53	533.77	363.188	307.12	4095.4	4156.52	3729.24	2865.04	2694.3	2829.56	3404.46	4201.45	4171.8
2-Dehydro-3-deoxy-L-rhamnonate 3	C6 H10 O5	162.053	1.55		18261.3	17784.2	17050.9	16136.4	16625.1	14260.1	13785.6	16144.4	14054.4	16081.4	17700.3	14957	12407.2	12777.7	11884.2
Phenylpyruvate	C9 H8 O3	164.046	1.11		1189.61	801.506	582.99				368.176	469.486	456.4	141.943			350.997	430.63	334.535
phophoenolpyruvate	C3 H5 O6 P	167.984	1		2697.86	1876.27	2106.27				261.671	462.769	906.931				148.034		406.995
glyceraldehyde3p/DHAP	C3 H7 O6 P	169.999	2.02		35752.8	24419.6	26478.1	3315.35	2708.56	3831.9	50874.1	45595.8	40978.3	23997.9	21453.8	21663.5	25882.9	41322.1	36547.3
Cis-aconitate	C6 H6 O6	174.017	0.89		7813.84	6695.51	7814.32				9850.65	9950.87	9091.6	6117.96	5416.84	5345.52	6506.57	8390.34	8139.1
Isopropylmalate	C7 H12 O5	176.069	1.09		32712.2	29558.4	33156.8	2673.47	2553.44	2575.5	37350.9	37598.2	34479.6	24711.2	25564.9	27339.2	31792.1	39282.9	36195.9
Galactono-1	4-lactone	C6 H10 O6	178.049	1.5		115715	107178	85628.4	73682.1	76807.7	69332.4	121268	119972	110769	78448.4	83205.2	83917.8	75343.6	91542.8	86010
Glucose	C6 H12 O6	180.064	1.88		5986.6	7082.7	6486.37	7038.12	6892.64	6378.92	5440.81	7613.27	6727.01	6640.09	7377.59	6234.38	5423.51	6183.85	5928.48
Homovanillate	C9 H10 O4	182.058	1.11		1635.41	1532.88	1303.22				882.894	875.727	1019.43	461.859	348.685	145.432	848.561	910.991	887.796
3	4-Dihydroxy-2-butanone 4-phosphate	C4 H9 O6 P	184.015	1.33		2460.16		201975										3798.31	3319.29	661.031
cis-2-Methylaconitate 1	C7 H8 O6	188.027	2.46
Homo-cisaconitate 2	C7 H8 O6	188.034	1.04		2428.28	2170.15	1926.65	3822.32	3962.19	3653.21	1079.49	1023.91	829.807	2795.84	3045.73	2775.71	1641.49	1764.14	2106.26
Citrate	C6 H8 O7	192.028	1.18		141615	138916	132725	22364.2	28528.9	21589.8	147962	142487	147166	147896	144320	138652	126376	168576	154878
Galactonate	C6 H12 O7	196.059	2.46		280.749												1870.45	1333.89
D-Ribulose 5-phosphate/Ribose 5-phosphate/Xylulose 5-phosphate	C5 H11 O8 P	230.019	2.67		94946.1	91441.7	96969.6	1194.11	926.541	1210.68	137136	137268	133951	54538.1	50168.6	55198.4	82704.9	98020.2	90795.5
Glucosamine phosphate +	C6 H14 N O8 P	259.044	0.98		2286.4	2062.67	1766.96	525.773	890.888	648.753	2197.74	1687.45	2326.96	1319.2	1342.7		1365.15	2006.74	1698.24
Hexose phosphates	C6 H13 O9 P	260.03	3.42		258098	242172	251463	25553.7	24343.5	22595.4	380560	373055	355799	157739	146034	145419	230316	283172	261584
6-Phospho-D-gluconate	C6 H13 O10 P	276.025	1.5		1464.45	1278.38	1291.19	148.862	657.015	324.222	1224.06	1079.58	1219.49	681.348	503.351	714.372	483.668	327.284	616.653
N-Succinyl-L-2-amino-6-oxopimelate	C11 H15 N O8	289.08	1.17		1472.26	152.032	1161.79				1003.53	537.975	803.046	787.933		468.801	794.986	1449.36	1062.61
Sedoheptulose 7-phosphate 1	C7 H15 O10 P	290.041	4.06		218877	203809	212158	1623.61	475.627	440.638	353255	351155	313079	100238	93125.4	93924.5	187226	229802	207592
UDP-glucose/UDP-D-galactose	C15 H24 N2 O17 P2	566.053	12.52		1095.81	435.772	774.718				1538.82	3628.67	2902.2					1084.3	321.59
UDP-N-acetylglucosamine	C17 H27 N3 O17 P2	607.079	12.51
UDP-N-acetylmuramate	C20 H31 N3 O19 P2	679.093	2.06		981.289	933.714	1261.26	8013.29	8382.14	9224.11				5663.51	5101.72	4849.27
Methylcitrate 1	C7 H10 O7	206.044	1.16		7868.95	7750.01	7753.45	8815.23	9067.3	8312.16	6450.24	6788.44	6721.06	10710.6	10239	10843.2	5775.92	5945.75	6023.74
2-Deoxy-D-ribose 1-phosphate	C5 H11 O7 P	214.022	1.49		5812.44	6011.6	6125.05	4304.28	4788.83	4029.48	5858.76	6384.8	5287.71	4416.41	5723.47	4468.47	4176.67	4739.21	4551.09
hexose diphosphate	C6 H14 O12 P2	339.996	2.46		15729.4	15601.3	17601.1				24987.1	25474.4	26802.5	6816.25	4724.63	5854.67	11848.1	18575.4	15240.8

## Sheet: Replicate 2 positive mode
Compound Name	Formula	Mass	RT	CAS ID	WT 1	WT 2	WT 3	ÆcbrA 1	ÆcbrA 2	ÆcbrA 3	isolate 31 1	isolate 31 2	isolate 31 3	isolate 21 1	isolate 21 2	isolate 21 3	ÆrhlA 1	ÆrhlA 2	ÆrhlA 3
alpha-Aminopropiononitrile	C3 H6 N2	70.053	5.77		4331.63	12213.6	3598.38	3526.35	3848.08	10660.2	8718.41	11100.3	4411.51	8959.5	1208.78	2823.9	3066.41	2842.38	2851.48
gly	C2 H5 N O2	75.033	6.62		74162.7	46184.3	91111.3	58799.8	55089	42614.9	80998.1	122656	33976.3	74727.4	78837.1	86434.3	121935	93452.8	145670
2-Aminoacrylate	C3 H5 N O2	87.033	5.39		10637.8	11457.1	11032.7	11308.9	10151.7	8733.89	11057.6	14609.5	11816.1	7829.55	9685.83	10569.3	12100	12515	12055.9
Aminobutyraldehyde	C4 H9 N O	87.068	1.49		7945.97	8438.43	10539.1	8226.75	9950.53	9638.24	9379.08	8418.08	7859.65	10284.3	3151.28	9153.09	8046.25	9301.21	9552.64
b-alanine 2	C3 H7 N O2	89.048	6.28		1.4191e+06	2.42872e+06	1.11859e+06	822674	1.26693e+06	1.44563e+06	1.52006e+06	1.37072e+06	2.85747e+06	1.16141e+06	288112	458304	938102	811926	928991
1-Aminocyclopropane-1-carboxylate	C4 H7 N O2	101.048	5.62		332949	341464	358018	251539	248985	229258	311095	323131	307988	359556	375574	420046	518912	531451	475189
3-Amino-isobutanoate 1	C4 H9 N O2	103.063	5.98		58872.3	53993.5	59571.9	64660	61583.2	55926.7	60463	61518.4	57765.7	49910.7	65265.5	67543.7	83843.5	73816.7	77799.4
serine	C3 H7 N O3	105.043	6.56		79459.8	85639	90467	41944.5	37430.1	31464.5	78048.7	104002	81992.2	93092.6	89161.7	84172.3	143932	129788	165387
Pyrrole-2-carboxylate	C5 H5 N O2	111.031	2.18		4356.23	3214.34	4465.22	3564.75	2933.69	4239.85	3466.11	4074.52	4352.3	4475.98	4301.24	5096.21	5833.13	5870.34	5050.63
proline	C5 H9 N O2	115.064	7.02		19325.9	22361.6	31734.8	3581.99		679.564	19262.4	21749.3	24337.9	18354.7	71074.5	59883.1	20730.3	19838	22202.6
valine	C5 H11 N O2	117.079	8.91		87517	96537.4	84246.6	777734	950473	882272	151186	151090	143419	97202	119124	128266	126455	112899	120133
Aspartate 4-semialdehyde	C4 H7 N O3	117.042	2.04		5081.46	5837.06	6716.1	6820.33	7962.03	5659.52	4581.9	6426.14	5726.02	6572.85	598.663	761.289	591.451	515.868	908.139
homoserine 2	C4 H9 N O3	119.058	6.64		71199.7	52658	82417.2	89316.7	84303.2	72255.4	76650.8	89046.1	60225.7	80384.7	104233	102892	103150	78286.9	121674
Cysteine	C3 H7 N O2 S	121.019	5.47		5789.85	6736.33	4002.76		467.843		6778.51	5687.27	8803.82	5050.28	5083.87	4391.02	9321.89	11464.6	9356.26
Pyrroline-3-hydroxy-5-carboxylate 2	C5 H7 N O3	129.043	1.54		17251.9	17650	20821	13821.8	10034.3	9101.32	16732	24380.2	18132.9	28039.7	19658.5	23853	35640.7	34741.5	64594.7
5-Oxo-proline 1	C5 H7 N O3	129.042	5.62		438233	453801	483322	331091	310540	299745	398040	412087	402760	470831	515378	575968	682602	698581	616479
Leucine	C6 H13 N O2	131.094	5.14		121548	132810	137224	50885.7	44704.8	48785.5	125684	178836	142082	93980.6	105524	85571.1	219417	210468	227319
Ornithine	C5 H12 N2 O2	132.089	11.55		22211	21380.3	21655.3	18299.6	15224.7	13490.5	19790.4	19419.8	18563.6	23345.7	8406.57	8338.28	17371.9	14445	23378.5
aspartate	C4 H7 N O4	133.037	5.39		135912	135946	147275	173676	164426	153825	165261	168467	153504	124313	156822	163897	207384	198131	187612
hypoxanthine	C5 H4 N4 O	136.04	2.45		3254.86	3763	3777.07				3504.89	4474	2975.11	2122.33	2430.94	2266.01	4862	4235.55	4626.12
Anthranilate 1	C7 H7 N O2	137.048	1.08		23020.2	24955.3	18936.8	7087.27	8418.69	6926.05	111379	12542	10660.8	17637.5	15076.1	15781.7	29283	30896.9	38113.3
Tyramine	C8 H11 N O	137.082	7.62		261190	270937	209578	168889	258087	272471	267739	245393	284618	220227	7515.19	5052.71	5659.08	7985.51	5803.97
2-aminoadipate-6-semialdehyde	C6 H11 N O3	145.075	6.25		36065.4	31515.7	33760.4	12652	12896.1	12266.7	26676.1	28838.6	27996.6	24430.4	37890.1	37912.2	45002.6	49843	45878.4
lysine	C6 H14 N2 O2	146.104	11.63		8785.51	8636.72	9982.99	12571.3	13347	12008.4	9955.79	10708	9423.28	8410.61	3415.72	4775.2	9464.9	10292.6	10488.3
Methionine	C5 H11 N O2 S	149.055	5.27		8025.9	7962.32	9640.33				7972.39	5695.37	3710.99	2919.95	4301.41	1904.25	11200.8	11571.2	11803.9
Histidine	C6 H9 N3 O2	155.069	11.43		6489.73	7763.56	8762.4	5456.83	5704.37	3776.83	7203.64	9204.15	7409.75	12036.3	4787.51	6833.08	9545.7	7700.55	16931
Acetylhomoserine	C6 H11 N O4	161.069	5.58		84452.2	81387.7	87319.7	27244.5	25869.2	29547.6	43901.1	41872.5	44542.1	56473.9	65559.5	73821.8	89909.1	93536	74062.9
d-ala-d-ala 2	C6 H12 N2 O3	160.085	6.45		29504.9	28919.5	32067	23750.8	23017	20246.1	24244.6	25798.3	25358.9	26435.7	30214.1	27885.3	38046.3	35144.9	36037.5
Acetylhomoserine 2	C6 H11 N O4	161.069	5.58		80318.8	78188.8	84082.1	24901.4	22263.6	27107	40923.9	39439.6	41578.4	53981.7	58507.9	66268.5	78146.1	81656.9	64473.1
erythro-4-Hydroxyglutamate	C5 H9 N O5	163.05	2.66		15274.6	14837.6	17247.1	12101.8	11292.7	7188.52	11839.1	11511.1	10003.4	15210.5	17089.4	18030.2	20583.6	15070.8	14888.4
Methionineoxide	C5 H11 N O3 S	165.042	1.17		211.033			247.275	575.181	272.642				2986.65	1683.2	1837.97	755.813	216.205	1311.81
Phenylalanine	C9 H11 N O2	165.08	4.88		89281	93510	105282	77783.7	78350	74456.7	74996.3	83783.3	84051.9	93746.8	85597.8	89584.2	114352	113129	108251
Methylhistidine	C7 H11 N3 O2	169.087	2.5		922.756	491.31	327.305	456.08	558.471	424.296	436.606	1466.65	666.944	594.958	406.24	761.115		614.85	609.418
-Acetyl-L-glutamate 5-semialdehyde	C7 H11 N O4	173.069	2.32		2566.24	2444.37	620.419	4340.5	2104.12	2331.42	1608.86	2232.1	2384.95	1609.68	4058.02	4713.46	4197.79	4790.54	2160.59
Arginine	C6 H14 N4 O2	174.111	11.47		20166.6	22178.5	22941	15592.6	14744.1	13547.2	22016.5	22452.8	20827	18324.1	11473.7	11377.3	19842.2	23648.7	25390.1
Citrulline	C6 H13 N3 O3	175.097	8.42		36351.8	40691.3	35629.2	1467.89	1007.05	607.506	22629.4	24375.4	20798.2	30705.3	24636.6	24529.2	48966	49226.8	40398.4
Carbamoyl-L-aspartate	C5 H8 N2 O5	176.044	1.49		12358.2	12582.2	13271.3	548.366	465.232	1246.31	10015	11195.5	11840.5	8888.11	4747.35	10616.4	20109.1	15920.1	22199.2
Formyl-methionine	C6 H11 N O3 S	177.043	1.25		12296	14373.6	14555	10637.6	9551.2	9893.05	4437.86	702.049	682.87	82143.8	13903.1	21296.2	3878.7	3508.73	3637.03
Tyrosine	C9 H11 N O3	181.075	5.04		36252.1	36570.3	40942.3	23048.9	22513.3	21890.6	34165.9	38996.1	34692.2	34085.9	35970.2	31071.9	47432.9	46989.3	44832.6
Acetyllysine	C8 H16 N2 O3	188.118	1.23		4757.81	5860.23	2374.68	1003.67	891.379	1893.13	3562.41	4916.53	4016.33	4124.21	8233.3	6653.71	3993.92	6379.74	6222.14
2-Amino-6-oxopimelate	C7 H11 N O5	189.063	1.31		79454.3	81399.6	80214.1	30009.9	28981.9	26910.9	56584.8	53844.9	52942.3	63912.1	43546.8	48987.4	106584	86727.3	107236
2	6-Diaminoheptanedioate 1	C7 H14 N2 O4	190.096	11.11		5046.66	6482.09	6887.34	4933.76	4013.53	3030.78	5675.63	5400.2	5020.23	8995.56	12056.7	10354.7	10214.3	8313.26	9883.05
tryptophane	C11 H12 N2 O2	204.09	4.71		9494.12	9868.82	10909.4	6742.54	8482.76	6139.6	9229.8	9911.21	10426.8	10427.2	6857.18	6962.82	13049.7	11901.7	11772.4
Acetyl-2	6-diaminopimelate	C9 H16 N2 O5	232.106	6.68		13207.1	9690.47	18681.3	4699.3	5912.52	3372.48	12410.9	13271.3	5982.31	11298.8	12275	12838	19477.5	15343	20465.3
Glutamylcysteine	C8 H14 N2 O5 S	250.065	5.32			850.029	762.329					1694.58	1297.27	578.65	6494.91	6382.01	8448.71	7977.41	6547.59
Deoxyadenosine	C10 H13 N5 O3	251.104	8.4		108566	112100	171290	166079	102355	115360	108719	112621	127262	152047	1794.25	2090.67	1342.05	1282	2690.64
Adenosine 2	C10 H13 N5 O4	267.099	4.89		1948.71	1504.8	2601.41	519.711	296.948	903.903	1006.32	1296.21	2416.47	2231.33	3274.42	3567.75	5006.35	6051.76	4828.27
Succinyl-LL-2	6-diaminopimelate 1	C11 H18 N2 O7	290.113	5.83		6893.48	6572.36	11345.5	2930.65	415.861	850.564	5780.8	5315.43	5154.94	9246.9	11193.2	10166.3	13190.2	13926.1	12120.5
Acetylmuramate	C11 H19 N O8	293.118	1.03
5-Methylthioadenosine	C11 H15 N5 O3 S	297.09	4.08		17766.8	18471	19388.4	2123.75	1797.56	957.329	20104.9	20710.3	23724	20504.2	27469.6	24308.4	35595.8	31902.5	35743.2
AICAR	C9 H15 N4 O8 P	338.072	5.55		8169.46	6400.58	7365.86	10537.5	7551.17	7079.37	7759.56	6484.64	5806.93	8526.85	7371.24	6311.31	5732.3	3204.32	6521.5
S-Adenosylmethionine	C15 H22 N6 O5 S	398.137	12.46		1966.5	2347.99	2183.37	325.523			1583.32	1792.18	2320.71	1705.18				469.716	523.766

## Sheet: Replicate 2 negative mode
Compound Name	Formula	Mass	RT	CAS ID	WT 1	WT 2	WT 3	ÆcbrA 1	ÆcbrA 2	ÆcbrA 3	isolate 31 1	isolate 31 2	isolate 31 3	isolate 21 1	isolate 21 2	isolate 21 3	ÆrhlA 1	ÆrhlA 2	ÆrhlA 3
Methylglyoxal	C3 H4 O2	72.021	2.47		156.112			895.497	324.542						442.218	248.048	145.769		627.788
Pyruvate	C3 H4 O3	88.016	1.51		9526.77	10242.1	9452.66	7581.82	7832.98	8321.57	10096.6	10584.7	10459.4	8448.06	8566.49	8709.5	9303.88	9334.85	10065.8
lactate	C3 H6 O3	90.032	2.59		4025.53	3444.6	5112.04	8364.03	4256.61	4956.84	4022.07	4808.76	3280.89	5703.06	6408.53	6583.49	6146.35	4520.75	6634.27
2-Oxobutanoate 2	C4 H6 O3	102.031	1.11		5929.63	5678.2	5806.01	3870.95	3757.62	3400.57	5655.69	6235.13	5370.86	4925.79	4117.92	4408.1	6568.27	6633.97	6272.52
Tartronate semialdehyde	C3 H4 O4	104.011	1.13		1178.08	1608.63	1457.23	2131.61	2082.4	1785.41	1001.19	1338.22	1117.77	2785.46	2039.02	2514.04	856.436	1133.27	852.264
Glycerate	C3 H6 O4	106.026	1.44		42948.1	44612	36034.5	7854.43	7871.12	8824.75	146591	117844	97376.9	425354	149795	232125	119421	98367.1	73539.7
fumarate	C4 H4 O4	116.011	0.89		1681.05	2139	2070.45	1655.87	1184.4	1446.43	1712.25	1802.28	1830.39	1630.28	1450.67	1809.47	1822.84	1810.15	1635.85
succinate	C4 H6 O4	118.026	1.14		5872.27	5255.85	4890.94	2932.16	2704.13	3812.62	4550.36	4836.03	4350.84	5328.07	4465.93	4200.07	5168.97	5495.73	4960.21
2-Oxoisovalerate	C5 H8 O3	116.047	1.13		926.664	968.431	1038.96				1568.93	325.098	287.383	802.588	886.266	738.758	868.611	731.59	1011.21
2	5-Dioxopentanoate 2	C5 H6 O4	130.027	1.04		1557.79	1868.16	355.974	811.299	941.522	1045.86	4177.88	4141.61	3529.88	1059.26	887.696	1051.66	2008.62	2031.39	1939.12
2-Oxoisocaproate 2	C6 H10 O3	130.063	1.45		93834.1	101285	92296.8	81784	92427.7	96652	101878	93585	95529.8	96559.5	88897.4	89360.7	96869.2	103629	100810
Acetolactate	C5 H8 O4	132.042	2.47
malate	C4 H6 O5	134.021	1.22		6976.37	7087.03	4780.83	5607.85	6190.44	6213.5	5097.04	6245.93	5052.91	5503.79	9437.36	7592.39	5761.85	6355.93	5611.8
Dihydroxy-isovalerate 1	C5 H10 O4	134.057	1.27		3755.23	3653.29	3690.71	183.524	150.824	177.932	2514.98	2829.2	2278.98	1934.19	1842.35	2095.25	2709.45	3091.47	3091.19
ketoglutarate	C5 H6 O5	146.022	1.11		22860.2	22610.2	21842.8	13281.9	13953.5	13841.3	21140	23237	20324	18935.1	15398.1	14784.3	24186.8	23230.3	21954
glutamine	C5 H10 N2 O3	146.069	7.6		2442.25	2235.5	2565.79	2223.75	1673.17	1272.19	3119.75	3361.1	3097.63	2377.52	2601.64	2733.19	3518.41	3152.96	4039.04
glutamate	C5 H9 N O4	147.054	5.7		782312	804142	830175	603270	559724	534183	715942	722792	686107	755381	747475	708785	793643	770730	763984
methylmalate 1	C5 H8 O5	148.038	1.2		7024.99	7281.94	11542.6	6629.96	8787.19	8773.16	24433.8	35309.7	27660.6	6288.74	4840.46	5302.39	7125.26	11924	8095.25
Erithro-3-Methylmalate 2	C5 H8 O5	148.038	1.2		9138.75	9387.18	8881.46	6629.96	7146.03	6914.31	26608.7	35103.5	28875.4	7113.73	6511.42	7128.02	9333.1	9410.53	9523.71
2.3-Dihydrozy-2-methylpentanoate 2	C6 H12 O4	148.072	1.23		3384.37	3434.19	3519.67	1276.66	1129.39	328.199	5730.37	5853.15	5404.95	2950.18	2022.9	2402.54	5272.66	4617.05	3975.82
Isopropylmaleate	C7 H10 O4	158.058	1.06		3095.81	3545.03	3481.06	1167.4	759.088	444.784	3559	3941.13	3727.5	3076.02	2512.94	3093.53	3966.08	3875.34	3727.64
2-Dehydro-3-deoxy-L-rhamnonate 3	C6 H10 O5	162.053	1.56		11073.6	10155.5	10510.2	10266.5	9243.88	11345.9	9328.32	8952.63	10278.3	10479.7	10351.5	13003.4	11036.5	10153.7	9921.14
Phenylpyruvate	C9 H8 O3	164.044	1.12		322.047	498.401	404.583				451.719	360.573	177.844				501.362	338.558	154.511
phophoenolpyruvate	C3 H5 O6 P	167.983	1.02		3031.03	5128.42	1811				3061.72	1405.96	412.987				1204.95	2025.85	420.516
glyceraldehyde3p/DHAP	C3 H7 O6 P	169.999	2.03		49680.2	57854.9	48173.4	4296.69	6015.02	5564.14	60175.7	63253.2	82373.3	28756.6	18350.3	21429.4	61216.9	58363.4	53773.2
Cis-aconitate	C6 H6 O6	174.017	0.9		8931.15	10801	9674.84	237.487			10468.1	11604.3	10104.6	5473.46	4128.66	4839.56	9385.19	9655.66	9077.03
Isopropylmalate	C7 H12 O5	176.069	1.11		28702	29980.4	30534.6	4983.19	4050.45	4172.04	30869.6	33816.8	28387.5	22247.6	18930.8	24492	33827.6	32126.9	34936.9
Galactono-1	4-lactone	C6 H10 O6	178.049	1.51		84763	84326.3	55437.8	55621.9	53301.1	52203.4	88686.9	94860	95330.5	65145.2	62234.1	75632	78026.3	68005.8	74440.8
Glucose	C6 H12 O6	180.064	1.89		2848.09	2269.54	3736.94	3325.15	2210.78	2958.25	2629.61	2546.6	2382.95	3610.33	3851.25	4803.64	3666.19	2832.06	3630.34
Homovanillate	C9 H10 O4	182.058	1.12		630.236	643.583	880.557				799.468	736.252	617.032	168.151	152.473	389.589	718.185	563.329	559.474
3	4-Dihydroxy-2-butanone 4-phosphate	C4 H9 O6 P	184.013	1.34		2489.51	804.339	647462	39314.9	3342.08	2408.25	785.099			149.521		460.288	1131.97	1257.31	1420.18
Homo-cisaconitate 2	C7 H8 O6	188.027	2.47					653.414
Citrate	C6 H8 O7	192.028	1.19		131592	126906	124621	16955.8	17977.7	16015.2	152908	127327	144804	87065	87395.9	78789.3	147500	141405	144153
Galactonate	C6 H12 O7	196.06	2.47		697.567		166.775	14031.4											162.391
Methylcitrate 1	C7 H10 O7	206.043	1.18		7789.34	7900.56	7507.08	5557.85	5103.3	5103.31	4831.81	5180.85	5344.59	7474.15	7356.18	7349.89	4904.52	5152.74	5098.56
2-Deoxy-D-ribose 1-phosphate	C5 H11 O7 P	214.023	1.5		5453.97	5390.15	5256.4	4653.99	3413.59	4142.19	3862.54	3767.84	3961.29	4436.81	4067.06	5141.77	4207.46	3970.86	3827.13
Pantothenate	C9 H17 N O5	219.112	1.45			321.815	309.211				179.149	182.113	332.105
D-Ribulose 5-phosphate/Ribose 5-phosphate/Xylulose 5-phosphate	C5 H11 O8 P	230.02	2.52		9539.93	9099.64	7775				9409.74	11274.4	11701.5	9860.72	7144.67	7535.29	9588.37	9376.53	9773.16
Fucose 1-phosphate	C6 H13 O8 P	244.026	1.02		1597.26	3024.27	1514.48	733.531	1042.61	795.025	965.703	1605	1944.83	834.255	450.447	1516.96	1416.01	1718.72	1263.9
Glucosamine phosphate +	C6 H14 N O8 P	259.046	8.87			1570.61					1969.08	1811.23					851.479	1737.67	294.508
Hexose phosphates	C6 H13 O9 P	260.03	3.03		100977	139800	72840.3	4351.36	12657.5	10781.6	149081	138152	194368	43679.2	29262.7	25154	128905	151876	113100
6-Phospho-D-gluconate	C6 H13 O10 P	276.024	1.65		680.495	680.139	712.055	347.037	326.41	452.805	579.212	443.535	647.945	349.911	489.313	627.152	194.334	534.297	583.869
N-Succinyl-L-2-amino-6-oxopimelate	C11 H15 N O8	289.08	1.18		1051.53	1401.95	958.337				1122.42	711.458	866.26	790.714		821.447	1137.4	1236.93	451.716
Sedoheptulose 7-phosphate 1	C7 H15 O10 P	290.041	3.87		234340	319028	168798	1078.86	8380.45	3738.5	325350	321740	353083	76903.5	60613	54736.3	272568	314221	241056
hexose diphosphate	C6 H14 O12 P2	339.996	2.41		12384.2	11192.9	13763.3				13218.9	14809.2	16701.2	2261.81	946.257	908.21	14349.4	12115.7	15761.1
UDP-glucose/UDP-D-galactose	C15 H24 N2 O17 P2	566.052	12.55			589.724					1192.53	1421.83	292.49				2120.79	2096.35	1234.87
UDP-N-acetylglucosamine	C17 H27 N3 O17 P2	607.078	12.55
UDP-N-acetylmuramate	C20 H31 N3 O19 P2	679.092	2.04		1740.77	1817.89	2311.04	1759.53	1348.67	1152.01				3192.68	2955.88	2180.52
